# Supplementary material for: Green Synthesis of Graphene Quantum Dots (GQDs) and Carbon Dots (CDs) Mediated with Erythrina caffra for Potential Antiviral Properties Against SARS-CoV-2
Source: Materials (Basel). 2026 Apr 30;19(9):1841. doi: 10.3390/ma19091841 (PMC13165359; doi:10.3390/ma19091841)
Supplement: Supplementary file 1 [file materials-19-01841-s001.zip]

Archive with 1 entries (1 files):
- materials-4153827-supplementary.pdf
